# Supplementary material for: Soil Microbiome Influences on Seedling Establishment and Growth of Prosopis chilensis and Prosopis tamarugo from Northern Chile
Source: Plants (Basel). 2022 Oct 14;11(20):2717. doi: 10.3390/plants11202717 (PMC9610084; doi:10.3390/plants11202717)
Supplement: Supplementary file 1 [file plants-11-02717-s001.zip]

Archive with 24 entries (23 files):
- Supp_material/
- __MACOSX/._Supp_material
- Supp_material/Fig_S1.pdf
- __MACOSX/Supp_material/._Fig_S1.pdf
- Supp_material/Table_S2.xlsx
- __MACOSX/Supp_material/._Table_S2.xlsx
- Supp_material/Fig_S2.pdf
- __MACOSX/Supp_material/._Fig_S2.pdf
- Supp_material/Fig_S3.pdf
- __MACOSX/Supp_material/._Fig_S3.pdf
- Supp_material/.DS_Store
- __MACOSX/Supp_material/._.DS_Store
- Supp_material/Table_S3.xlsx
- __MACOSX/Supp_material/._Table_S3.xlsx
- Supp_material/Table_S4.xlsx
- __MACOSX/Supp_material/._Table_S4.xlsx
- Supp_material/Table_S5.xlsx
- __MACOSX/Supp_material/._Table_S5.xlsx
- Supp_material/Table_S6.xlsx
- __MACOSX/Supp_material/._Table_S6.xlsx
- Supp_material/Table_S7.xlsx
- __MACOSX/Supp_material/._Table_S7.xlsx
- Supp_material/Table_S1.xlsx
- __MACOSX/Supp_material/._Table_S1.xlsx
