# Supplementary material for: Soil Microbiome Influences on Seedling Establishment and Growth of Prosopis chilensis and Prosopis tamarugo from Northern Chile
Source: Plants (Basel). 2022 Oct 14;11(20):2717. doi: 10.3390/plants11202717 (PMC9610084; doi:10.3390/plants11202717)
Supplement: Supplementary file 1 [file plants-11-02717-s001.zip › Supp_material/Table_S2.xlsx]

## Sheet: Overview
Soil microbiome influences on seedling establishment and growth of Prosopis chilensis and Prosopis tamarugo from Northern Chile.
Plant and Soil
David Castro1, Christopher Concha2, Cristian Ibáñez2, Fabiola Jamett3 & Vaughan Hurry4*
1 Umeå Plant Science Centre, Department of Forest Genetics and Plant Physiology, Swedish University of Agricultural Sciences, Sweden.
2 Laboratorio de Silvogenómica y Biotecnología, Departamento de Biología, Facultad de Ciencias, Universidad de La Serena, Chile.
3 Laboratorio de Fitoquímica y Productos Naturales, Departamento de Química, Facultad de Ciencias, Universidad de La Serena, Chile.
* Corresponding author: vaughan.hurry@slu.se
Amplicon PCR
16S
Primer Name	Overhang	N	Locus specific sequence	Concatenated primer
799F	TCGTCGGCAGCGTCAGATGTGTATAAGAGACAG		AA CMG GAT TAG ATA CCC KG	TCGTCGGCAGCGTCAGATGTGTATAAGAGACAGAA CMG GAT TAG ATA CCC KG
799FN	TCGTCGGCAGCGTCAGATGTGTATAAGAGACAG	N	AA CMG GAT TAG ATA CCC KG	TCGTCGGCAGCGTCAGATGTGTATAAGAGACAGNAA CMG GAT TAG ATA CCC KG
799FNN	TCGTCGGCAGCGTCAGATGTGTATAAGAGACAG	NN	AA CMG GAT TAG ATA CCC KG	TCGTCGGCAGCGTCAGATGTGTATAAGAGACAGNNAA CMG GAT TAG ATA CCC KG
799FNNN	TCGTCGGCAGCGTCAGATGTGTATAAGAGACAG	NNN	AA CMG GAT TAG ATA CCC KG	TCGTCGGCAGCGTCAGATGTGTATAAGAGACAGNNNAA CMG GAT TAG ATA CCC KG
1193R	GTCTCGTGGGCTCGGAGATGTGTATAAGAGACAG		AC GTC ATC CCC ACC TTC C	GTCTCGTGGGCTCGGAGATGTGTATAAGAGACAGAC GTC ATC CCC ACC TTC C
1193RN	GTCTCGTGGGCTCGGAGATGTGTATAAGAGACAG	N	AC GTC ATC CCC ACC TTC C	GTCTCGTGGGCTCGGAGATGTGTATAAGAGACAGNAC GTC ATC CCC ACC TTC C
1193RNN	GTCTCGTGGGCTCGGAGATGTGTATAAGAGACAG	NN	AC GTC ATC CCC ACC TTC C	GTCTCGTGGGCTCGGAGATGTGTATAAGAGACAGNNAC GTC ATC CCC ACC TTC C
1193RNNN	GTCTCGTGGGCTCGGAGATGTGTATAAGAGACAG	NNN	AC GTC ATC CCC ACC TTC C	GTCTCGTGGGCTCGGAGATGTGTATAAGAGACAGNNNAC GTC ATC CCC ACC TTC C
ITS2
Primer Name	Overhang	N	Locus specific sequence	Concatenated primer
gITS7	TCGTCGGCAGCGTCAGATGTGTATAAGAGACAG		GTGARTCATCGARTCTTTG	TCGTCGGCAGCGTCAGATGTGTATAAGAGACAGGTGARTCATCGARTCTTTG
gITS7N	TCGTCGGCAGCGTCAGATGTGTATAAGAGACAG	N	GTGARTCATCGARTCTTTG	TCGTCGGCAGCGTCAGATGTGTATAAGAGACAGNGTGARTCATCGARTCTTTG
gITS7NN	TCGTCGGCAGCGTCAGATGTGTATAAGAGACAG	NN	GTGARTCATCGARTCTTTG	TCGTCGGCAGCGTCAGATGTGTATAAGAGACAGNNGTGARTCATCGARTCTTTG
gITS7NNN	TCGTCGGCAGCGTCAGATGTGTATAAGAGACAG	NNN	GTGARTCATCGARTCTTTG	TCGTCGGCAGCGTCAGATGTGTATAAGAGACAGNNNGTGARTCATCGARTCTTTG
ITS4	GTCTCGTGGGCTCGGAGATGTGTATAAGAGACAG		TCCTCCGCTTATTGATATGC	GTCTCGTGGGCTCGGAGATGTGTATAAGAGACAGTCCTCCGCTTATTGATATGC
ITS4N	GTCTCGTGGGCTCGGAGATGTGTATAAGAGACAG	N	TCCTCCGCTTATTGATATGC	GTCTCGTGGGCTCGGAGATGTGTATAAGAGACAGNTCCTCCGCTTATTGATATGC
ITS4NN	GTCTCGTGGGCTCGGAGATGTGTATAAGAGACAG	NN	TCCTCCGCTTATTGATATGC	GTCTCGTGGGCTCGGAGATGTGTATAAGAGACAGNNTCCTCCGCTTATTGATATGC
ITS4NNN	GTCTCGTGGGCTCGGAGATGTGTATAAGAGACAG	NNN	TCCTCCGCTTATTGATATGC	GTCTCGTGGGCTCGGAGATGTGTATAAGAGACAGNNNTCCTCCGCTTATTGATATGC
Barcoding PCR
Primer Name	P5/P7 element	Index	Overhang-Complement	Concatenated primer	Index Sample Sheet	Name
Index1-1	CAAGCAGAAGACGGCATACGAGAT	TCGCCTTA	GTCTCGTGGGCTCGG	CAAGCAGAAGACGGCATACGAGATTCGCCTTAGTCTCGTGGGCTCGG	TAAGGCGA	N701
Index1-2	CAAGCAGAAGACGGCATACGAGAT	CTAGTACG	GTCTCGTGGGCTCGG	CAAGCAGAAGACGGCATACGAGATCTAGTACGGTCTCGTGGGCTCGG	CGTACTAG	N702
Index1-3	CAAGCAGAAGACGGCATACGAGAT	TTCTGCCT	GTCTCGTGGGCTCGG	CAAGCAGAAGACGGCATACGAGATTTCTGCCTGTCTCGTGGGCTCGG	AGGCAGAA	N703
Index1-4	CAAGCAGAAGACGGCATACGAGAT	GCTCAGGA	GTCTCGTGGGCTCGG	CAAGCAGAAGACGGCATACGAGATGCTCAGGAGTCTCGTGGGCTCGG	TCCTGAGC	N704
Index1-5	CAAGCAGAAGACGGCATACGAGAT	AGGAGTCC	GTCTCGTGGGCTCGG	CAAGCAGAAGACGGCATACGAGATAGGAGTCCGTCTCGTGGGCTCGG	GGACTCCT	N705
Index1-6	CAAGCAGAAGACGGCATACGAGAT	CATGCCTA	GTCTCGTGGGCTCGG	CAAGCAGAAGACGGCATACGAGATCATGCCTAGTCTCGTGGGCTCGG	TAGGCATG	N706
Index1-7	CAAGCAGAAGACGGCATACGAGAT	GTAGAGAG	GTCTCGTGGGCTCGG	CAAGCAGAAGACGGCATACGAGATGTAGAGAGGTCTCGTGGGCTCGG	CTCTCTAC	N707
Index1-8	CAAGCAGAAGACGGCATACGAGAT	CAGCCTCG	GTCTCGTGGGCTCGG	CAAGCAGAAGACGGCATACGAGATCAGCCTCGGTCTCGTGGGCTCGG	CGAGGCTG	N710
Index1-9	CAAGCAGAAGACGGCATACGAGAT	TGCCTCTT	GTCTCGTGGGCTCGG	CAAGCAGAAGACGGCATACGAGATTGCCTCTTGTCTCGTGGGCTCGG	AAGAGGCA	N711
Index1-10	CAAGCAGAAGACGGCATACGAGAT	TCCTCTAC	GTCTCGTGGGCTCGG	CAAGCAGAAGACGGCATACGAGATTCCTCTACGTCTCGTGGGCTCGG	GTAGAGGA	N712
Index1-11	CAAGCAGAAGACGGCATACGAGAT	TCATGAGC	GTCTCGTGGGCTCGG	CAAGCAGAAGACGGCATACGAGATTCATGAGCGTCTCGTGGGCTCGG	GCTCATGA	N714
Index1-12	CAAGCAGAAGACGGCATACGAGAT	CCTGAGAT	GTCTCGTGGGCTCGG	CAAGCAGAAGACGGCATACGAGATCCTGAGATGTCTCGTGGGCTCGG	ATCTCAGG	N715
Index1-13	CAAGCAGAAGACGGCATACGAGAT	TAGCGAGT	GTCTCGTGGGCTCGG	CAAGCAGAAGACGGCATACGAGATTAGCGAGTGTCTCGTGGGCTCGG	ACTCGCTA	N716
Index1-14	CAAGCAGAAGACGGCATACGAGAT	GTAGCTCC	GTCTCGTGGGCTCGG	CAAGCAGAAGACGGCATACGAGATGTAGCTCCGTCTCGTGGGCTCGG	GGAGCTAC	N718
Index1-15	CAAGCAGAAGACGGCATACGAGAT	TACTACGC	GTCTCGTGGGCTCGG	CAAGCAGAAGACGGCATACGAGATTACTACGCGTCTCGTGGGCTCGG	GCGTAGTA	N719
Index1-16	CAAGCAGAAGACGGCATACGAGAT	AGGCTCCG	GTCTCGTGGGCTCGG	CAAGCAGAAGACGGCATACGAGATAGGCTCCGGTCTCGTGGGCTCGG	CGGAGCCT	N720
Index1-17	CAAGCAGAAGACGGCATACGAGAT	GCAGCGTA	GTCTCGTGGGCTCGG	CAAGCAGAAGACGGCATACGAGATGCAGCGTAGTCTCGTGGGCTCGG	TACGCTGC	N721
Index1-18	CAAGCAGAAGACGGCATACGAGAT	CTGCGCAT	GTCTCGTGGGCTCGG	CAAGCAGAAGACGGCATACGAGATCTGCGCATGTCTCGTGGGCTCGG	ATGCGCAG	N722
Index1-19	CAAGCAGAAGACGGCATACGAGAT	GAGCGCTA	GTCTCGTGGGCTCGG	CAAGCAGAAGACGGCATACGAGATGAGCGCTAGTCTCGTGGGCTCGG	TAGCGCTC	N723
Index1-20	CAAGCAGAAGACGGCATACGAGAT	CGCTCAGT	GTCTCGTGGGCTCGG	CAAGCAGAAGACGGCATACGAGATCGCTCAGTGTCTCGTGGGCTCGG	ACTGAGCG	N724
Index2-1	AATGATACGGCGACCACCGAGATCTACAC	CTCTCTAT	TCGTCGGCAGCGTC	AATGATACGGCGACCACCGAGATCTACACCTCTCTATTCGTCGGCAGCGTC	ATAGAGAG	N502
Index2-2	AATGATACGGCGACCACCGAGATCTACAC	TATCCTCT	TCGTCGGCAGCGTC	AATGATACGGCGACCACCGAGATCTACACTATCCTCTTCGTCGGCAGCGTC	AGAGGATA	N503
Index2-3	AATGATACGGCGACCACCGAGATCTACAC	GTAAGGAG	TCGTCGGCAGCGTC	AATGATACGGCGACCACCGAGATCTACACGTAAGGAGTCGTCGGCAGCGTC	CTCCTTAC	N505
Index2-4	AATGATACGGCGACCACCGAGATCTACAC	ACTGCATA	TCGTCGGCAGCGTC	AATGATACGGCGACCACCGAGATCTACACACTGCATATCGTCGGCAGCGTC	TATGCAGT	N506
Index2-5	AATGATACGGCGACCACCGAGATCTACAC	AAGGAGTA	TCGTCGGCAGCGTC	AATGATACGGCGACCACCGAGATCTACACAAGGAGTATCGTCGGCAGCGTC	TACTCCTT	N507
Index2-6	AATGATACGGCGACCACCGAGATCTACAC	CTAAGCCT	TCGTCGGCAGCGTC	AATGATACGGCGACCACCGAGATCTACACCTAAGCCTTCGTCGGCAGCGTC	AGGCTTAG	N508
Index2-7	AATGATACGGCGACCACCGAGATCTACAC	CGTCTAAT	TCGTCGGCAGCGTC	AATGATACGGCGACCACCGAGATCTACACCGTCTAATTCGTCGGCAGCGTC	ATTAGACG	N510
Index2-8	AATGATACGGCGACCACCGAGATCTACAC	TCTCTCCG	TCGTCGGCAGCGTC	AATGATACGGCGACCACCGAGATCTACACTCTCTCCGTCGTCGGCAGCGTC	CGGAGAGA	N511
Index2-9	AATGATACGGCGACCACCGAGATCTACAC	TCGACTAG	TCGTCGGCAGCGTC	AATGATACGGCGACCACCGAGATCTACACTCGACTAGTCGTCGGCAGCGTC	CTAGTCGA	N513
Index2-10	AATGATACGGCGACCACCGAGATCTACAC	TTCTAGCT	TCGTCGGCAGCGTC	AATGATACGGCGACCACCGAGATCTACACTTCTAGCTTCGTCGGCAGCGTC	AGCTAGAA	N515
Index2-11	AATGATACGGCGACCACCGAGATCTACAC	CCTAGAGT	TCGTCGGCAGCGTC	AATGATACGGCGACCACCGAGATCTACACCCTAGAGTTCGTCGGCAGCGTC	ACTCTAGG	N516
Index2-12	AATGATACGGCGACCACCGAGATCTACAC	GCGTAAGA	TCGTCGGCAGCGTC	AATGATACGGCGACCACCGAGATCTACACGCGTAAGATCGTCGGCAGCGTC	TCTTACGC	N517
