# Supplementary material for: Soil Microbiome Influences on Seedling Establishment and Growth of Prosopis chilensis and Prosopis tamarugo from Northern Chile
Source: Plants (Basel). 2022 Oct 14;11(20):2717. doi: 10.3390/plants11202717 (PMC9610084; doi:10.3390/plants11202717)
Supplement: Supplementary file 1 [file plants-11-02717-s001.zip › Supp_material/Table_S3.xlsx]

## Sheet: Sheet1
Soil microbiome influences on seedling establishment and growth of Prosopis chilensis and Prosopis tamarugo from Northern Chile.
Plant and Soil
David Castro1, Christopher Concha2, Cristian Ibáñez2, Fabiola Jamett3 & Vaughan Hurry4*
1 Umeå Plant Science Centre, Department of Forest Genetics and Plant Physiology, Swedish University of Agricultural Sciences, Sweden.
2 Laboratorio de Silvogenómica y Biotecnología, Departamento de Biología, Facultad de Ciencias, Universidad de La Serena, Chile.
3 Laboratorio de Fitoquímica y Productos Naturales, Departamento de Química, Facultad de Ciencias, Universidad de La Serena, Chile.
* Corresponding author: vaughan.hurry@slu.se
	index1	index2
Pc.Ra.C1	Index1-7	Index2-11
Pc.Ra.C2	Index1-7	Index2-12
Pc.Ra.C3	Index1-8	Index2-1
Pc.Ra.C4	Index1-8	Index2-2
Pc.Ra.C5	Index1-8	Index2-3
Pc.Re.C1	Index1-8	Index2-9
Pc.Re.C2	Index1-8	Index2-10
Pc.Re.C3	Index1-8	Index2-11
Pc.Re.C4	Index1-8	Index2-12
Pc.Re.C5	Index1-9	Index2-1
Pc.Rs.C1	Index1-7	Index2-1
Pc.Rs.C2	Index1-7	Index2-2
Pc.Rs.C3	Index1-7	Index2-3
Pc.Rs.C4	Index1-7	Index2-4
Pc.Rs.C5	Index1-7	Index2-5
Pc.Sa.C1	Index1-1	Index2-11
Pc.Sa.C2	Index1-1	Index2-12
Pc.Sa.C3	Index1-2	Index2-1
Pc.Sa.C4	Index1-2	Index2-2
Pc.Sa.C5	Index1-2	Index2-3
Pc.Se.C1	Index1-2	Index2-9
Pc.Se.C2	Index1-2	Index2-10
Pc.Se.C3	Index1-2	Index2-11
Pc.Se.C4	Index1-2	Index2-12
Pc.Sn.C1	Index1-3	Index2-6
Pc.Sn.C2	Index1-3	Index2-7
Pc.Sn.C3	Index1-3	Index2-8
Pc.Sn.C4	Index1-3	Index2-9
Pc.Sn.C5	Index1-3	Index2-10
Pc.Ss.C1	Index1-1	Index2-1
Pc.Ss.C2	Index1-1	Index2-2
Pc.Ss.C3	Index1-1	Index2-3
Pc.Ss.C4	Index1-1	Index2-4
Pc.Ss.C5	Index1-1	Index2-5
Pt.Ra.C1	Index1-10	Index2-11
Pt.Ra.C2	Index1-10	Index2-12
Pt.Ra.C3	Index1-11	Index2-1
Pt.Ra.C4	Index1-11	Index2-2
Pt.Ra.C5	Index1-11	Index2-3
Pt.Re.C1	Index1-11	Index2-9
Pt.Re.C2	Index1-11	Index2-10
Pt.Re.C3	Index1-11	Index2-11
Pt.Re.C4	Index1-11	Index2-12
Pt.Re.C5	Index1-9	Index2-3
Pt.Rs.C1	Index1-10	Index2-1
Pt.Rs.C2	Index1-10	Index2-2
Pt.Rs.C3	Index1-10	Index2-3
Pt.Rs.C4	Index1-10	Index2-4
Pt.Rs.C5	Index1-10	Index2-5
Pt.Sa.C1	Index1-4	Index2-11
Pt.Sa.C2	Index1-4	Index2-12
Pt.Sa.C3	Index1-5	Index2-1
Pt.Sa.C4	Index1-5	Index2-2
Pt.Sa.C5	Index1-5	Index2-3
Pt.Se.C1	Index1-5	Index2-9
Pt.Se.C2	Index1-5	Index2-10
Pt.Se.C3	Index1-5	Index2-11
Pt.Sn.C1	Index1-6	Index2-5
Pt.Sn.C2	Index1-6	Index2-6
Pt.Sn.C3	Index1-6	Index2-7
Pt.Sn.C4	Index1-6	Index2-8
Pt.Sn.C5	Index1-6	Index2-9
Pt.Ss.C1	Index1-4	Index2-1
Pt.Ss.C2	Index1-4	Index2-2
Pt.Ss.C3	Index1-4	Index2-3
Pt.Ss.C4	Index1-4	Index2-4
Pt.Ss.C5	Index1-4	Index2-5
Water	Index1-20	Index2-12
