# Supplementary material for: Soil Microbiome Influences on Seedling Establishment and Growth of Prosopis chilensis and Prosopis tamarugo from Northern Chile
Source: Plants (Basel). 2022 Oct 14;11(20):2717. doi: 10.3390/plants11202717 (PMC9610084; doi:10.3390/plants11202717)
Supplement: Supplementary file 1 [file plants-11-02717-s001.zip › Supp_material/Table_S4.xlsx]

## Sheet: Table_S4
Soil microbiome influences on seedling establishment and growth of Prosopis chilensis and Prosopis tamarugo from Northern Chile.
Plant and Soil
David Castro1, Christopher Concha2, Cristian Ibáñez2, Fabiola Jamett3 & Vaughan Hurry4*
1 Umeå Plant Science Centre, Department of Forest Genetics and Plant Physiology, Swedish University of Agricultural Sciences, Sweden.
2 Laboratorio de Silvogenómica y Biotecnología, Departamento de Biología, Facultad de Ciencias, Universidad de La Serena, Chile.
3 Laboratorio de Fitoquímica y Productos Naturales, Departamento de Química, Facultad de Ciencias, Universidad de La Serena, Chile.
* Corresponding author: vaughan.hurry@slu.se
	Specie	Kingdom	p-value	Contribution	Cumulative contribution	To
Coastal Steppe vs Inland Steppe
	Solicoccozyma terrea	Fungi	0.01	0.13	0.13	Inland Steppe
	Fungi Unidentified	Fungi	0.01	0.05	0.18	Coastal Steppe
	Sporormiaceae Unidentified	Fungi	0.01	0.12	0.29	Inland Steppe
	Bacillaceae Unidentified	Bacteria	0.01	0.03	0.32	Coastal Steppe
	Bacillales Unidentified	Bacteria	0.01	0.03	0.35	Coastal Steppe
	Pleosporaceae Unidentified	Fungi	0.02	0.03	0.38	Inland Steppe
	Fungi Unidentified	Fungi	0.01	0.02	0.4	Coastal Steppe
	Thyrostroma compactum	Fungi	0.01	0.04	0.43	Inland Steppe
	Fungi Unidentified	Fungi	0.03	0.02	0.45	Coastal Steppe
	Mycobacterium Unidentified	Bacteria	0.01	0.02	0.47	Inland Steppe
	Fungi Unidentified	Fungi	0.01	0.02	0.49	Coastal Steppe
	Rhodothermaceae Unidentified	Bacteria	0.01	0.06	0.54	Inland Steppe
	Longimicrobiaceae Unidentified	Bacteria	0.01	0.02	0.57	Inland Steppe
	Onygenales Unidentified	Fungi	0.01	0.01	0.58	Inland Steppe
	Bacillales Unidentified	Bacteria	0.01	0.02	0.59	Coastal Steppe
	Bacteria Unidentified	Bacteria	0.01	0.008	0.6	Inland Steppe
	Fungi Unidentified	Fungi	0.05	0.03	0.63	Coastal Steppe
	Fungi Unidentified	Fungi	0.02	0.007	0.64	Coastal Steppe
	Naganishia Unidentified	Fungi	0.01	0.006	0.64	Inland Steppe
	Gammaproteobacteria Unidentified	Bacteria	0.01	0.006	0.65	Coastal Steppe
	Alphaproteobacteria Unidentified	Bacteria	0.01	0.006	0.65	Inland Steppe
	Actinobacteria Unidentified	Bacteria	0.01	0.006	0.66	Inland Steppe
	Ascomycota Unidentified	Fungi	0.01	0.006	0.67	Inland Steppe
	Patescibacteria Unidentified	Bacteria	0.01	0.01	0.68	Inland Steppe
	Micromonosporaceae Unidentified	Bacteria	0.01	0.005	0.68	Inland Steppe
	Pleosporales Unidentified	Fungi	0.01	0.01	0.7	Inland Steppe
Coastal Steppe vs Desert
	Pyronemataceae Unidentified	Fungi	0.01	0.13	0.13	Desert
	Ascomycota Unidentified	Fungi	0.01	0.1	0.22	Desert
	Flavobacteriaceae Unidentified	Bacteria	0.01	0.09	0.32	Desert
	Oceanospirillales Unidentified	Bacteria	0.01	0.07	0.39	Desert
	Bacillales Unidentified	Bacteria	0.01	0.04	0.43	Desert
	Fungi Unidentified	Fungi	0.01	0.04	0.47	Coastal Steppe
	Fungi Unidentified	Fungi	0.01	0.04	0.51	Coastal Steppe
	Bacillaceae Unidentified	Bacteria	0.01	0.06	0.57	Coastal Steppe
	Bacillales Unidentified	Bacteria	0.01	0.03	0.59	Coastal Steppe
	Bacillales Unidentified	Bacteria	0.02	0.02	0.61	Coastal Steppe
	Fungi Unidentified	Fungi	0.01	0.02	0.63	Coastal Steppe
	Fungi Unidentified	Fungi	0.01	0.02	0.65	Coastal Steppe
	Wallemia muriae	Fungi	0.01	0.02	0.66	Desert
	Fungi Unidentified	Fungi	0.01	0.02	0.68	Coastal Steppe
Coastal Steppe vs Mediterranean
	Cortinarius Unidentified	Fungi	0.01	0.17	0.17	Mediterranean
	Fungi Unidentified	Fungi	0.01	0.05	0.21	Coastal Steppe
	Fungi Unidentified	Fungi	0.01	0.04	0.25	Coastal Steppe
	Mortierella Unidentified	Fungi	0.01	0.06	0.31	Mediterranean
	Bacillaceae Unidentified	Bacteria	0.01	0.03	0.34	Coastal Steppe
	Bacillales Unidentified	Bacteria	0.01	0.03	0.37	Coastal Steppe
	Mortierella Unidentified	Fungi	0.01	0.03	0.39	Mediterranean
	Proteobacteria Unidentified	Bacteria	0.01	0.02	0.41	Mediterranean
	Fungi Unidentified	Fungi	0.01	0.02	0.43	Coastal Steppe
	Gaiellales Unidentified	Bacteria	0.01	0.02	0.45	Mediterranean
	Fungi Unidentified	Fungi	0.02	0.02	0.47	Coastal Steppe
	Fungi Unidentified	Fungi	0.01	0.02	0.49	Coastal Steppe
	Rhizobiales Unidentified	Bacteria	0.01	0.03	0.52	Mediterranean
	Fungi Unidentified	Fungi	0.05	0.03	0.55	Coastal Steppe
	Uncultured Bacteria	Bacteria	0.01	0.03	0.57	Mediterranean
	Proteobacteria Unidentified	Bacteria	0.01	0.01	0.58	Mediterranean
	Herpotrichiellaceae Unidentified	Fungi	0.01	0.01	0.59	Mediterranean
	Trichosporonaceae Unidentified	Fungi	0.01	0.01	0.6	Mediterranean
	Thermoleophilia Unidentified	Bacteria	0.01	0.02	0.62	Mediterranean
	Chitinophagaceae Unidentified	Bacteria	0.01	0.008	0.63	Mediterranean
	Mortierella Unidentified	Fungi	0.01	0.02	0.64	Mediterranean
	Bacillales Unidentified	Bacteria	0.01	0.007	0.65	Coastal Steppe
	Betaproteobacteriales Unidentified	Bacteria	0.01	0.007	0.66	Mediterranean
	Fungi Unidentified	Fungi	0.02	0.02	0.68	Coastal Steppe
	Hypocreales Unidentified	Fungi	0.03	0.006	0.68	Coastal Steppe
	Fungi Unidentified	Fungi	0.02	0.006	0.69	Coastal Steppe
	Fungi Unidentified	Fungi	0.02	0.006	0.7	Coastal Steppe
Inland Steppe vs Desert
	Pyronemataceae Unidentified	Fungi	0.01	0.12	0.12	Desert
	Solicoccozyma terrea	Fungi	0.01	0.11	0.23	Inland Steppe
	Ascomycota Unidentified	Fungi	0.01	0.1	0.34	Desert
	Flavobacteriaceae Unidentified	Bacteria	0.01	0.09	0.43	Desert
	Oceanospirillales Unidentified	Bacteria	0.01	0.07	0.5	Desert
	Bacillales Unidentified	Bacteria	0.01	0.04	0.54	Desert
	Sporormiaceae Unidentified	Fungi	0.01	0.03	0.57	Inland Steppe
	Pleosporaceae Unidentified	Fungi	0.01	0.03	0.6	Inland Steppe
	Thyrostroma compactum	Fungi	0.01	0.06	0.65	Inland Steppe
	Mycobacterium Unidentified	Bacteria	0.01	0.02	0.67	Inland Steppe
	Gammaproteobacteria Unidentified	Bacteria	0.01	0.03	0.7	Desert
Inland Steppe vs Mediterranean
	Cortinarius Unidentified	Fungi	0.01	0.17	0.17	Mediterranean
	Solicoccozyma terrea	Fungi	0.01	0.12	0.29	Inland Steppe
	Sporormiaceae Unidentified	Fungi	0.01	0.03	0.32	Inland Steppe
	Pleosporaceae Unidentified	Fungi	0.01	0.03	0.35	Inland Steppe
	Mortierella Unidentified	Fungi	0.01	0.03	0.38	Mediterranean
	Mortierella Unidentified	Fungi	0.01	0.02	0.4	Mediterranean
	Gaiellales Unidentified	Bacteria	0.01	0.02	0.42	Mediterranean
	Proteobacteria Unidentified	Bacteria	0.01	0.02	0.44	Mediterranean
	Thyrostroma compactum	Fungi	0.01	0.04	0.48	Inland Steppe
	Rhizobiales Unidentified	Bacteria	0.01	0.02	0.5	Mediterranean
	Mycobacterium Unidentified	Bacteria	0.01	0.01	0.51	Inland Steppe
	Rhodothermaceae Unidentified	Bacteria	0.01	0.02	0.53	Inland Steppe
	Proteobacteria Unidentified	Bacteria	0.01	0.01	0.54	Mediterranean
	Uncultured Bacteria	Bacteria	0.01	0.01	0.55	Mediterranean
	Longimicrobiaceae Unidentified	Bacteria	0.01	0.01	0.56	Inland Steppe
	Herpotrichiellaceae Unidentified	Fungi	0.01	0.01	0.57	Mediterranean
	Trichosporonaceae Unidentified	Fungi	0.01	0.01	0.58	Mediterranean
	Chitinophagaceae Unidentified	Bacteria	0.01	0.009	0.59	Mediterranean
	Onygenales Unidentified	Fungi	0.01	0.009	0.6	Inland Steppe
	Bacteria Unidentified	Bacteria	0.01	0.009	0.61	Inland Steppe
	Thermoleophilia Unidentified	Bacteria	0.01	0.008	0.62	Mediterranean
	Mortierella Unidentified	Fungi	0.01	0.007	0.63	Mediterranean
	Deltaproteobacteria Unidentified	Bacteria	0.01	0.01	0.64	Mediterranean
	Alphaproteobacteria Unidentified	Bacteria	0.01	0.006	0.64	Inland Steppe
	Actinobacteria Unidentified	Bacteria	0.01	0.006	0.65	Inland Steppe
	Naganishia Unidentified	Fungi	0.01	0.006	0.66	Inland Steppe
	Subgroup 2 Unidentified	Bacteria	0.01	0.006	0.66	Mediterranean
	Actinobacteria Unidentified	Bacteria	0.03	0.005	0.67	Mediterranean
	Ascomycota Unidentified	Fungi	0.01	0.005	0.67	Inland Steppe
	Patescibacteria Unidentified	Bacteria	0.01	0.005	0.68	Inland Steppe
	Gammaproteobacteria Unidentified	Bacteria	0.01	0.005	0.68	Mediterranean
	Acidobacteria Unidentified	Bacteria	0.01	0.005	0.69	Mediterranean
	Micromonosporaceae Unidentified	Bacteria	0.01	0.005	0.69	Inland Steppe
Desert vs Mediterranean
	Cortinarius Unidentified	Fungi	0.01	0.14	0.14	Mediterranean
	Pyronemataceae Unidentified	Fungi	0.01	0.12	0.26	Desert
	Ascomycota Unidentified	Fungi	0.01	0.1	0.35	Desert
	Flavobacteriaceae Unidentified	Bacteria	0.01	0.09	0.44	Desert
	Oceanospirillales Unidentified	Bacteria	0.01	0.07	0.51	Desert
	Bacillales Unidentified	Bacteria	0.01	0.04	0.55	Desert
	Mortierella Unidentified	Fungi	0.01	0.03	0.57	Mediterranean
	Mortierella Unidentified	Fungi	0.01	0.02	0.59	Mediterranean
	Gaiellales Unidentified	Bacteria	0.01	0.02	0.61	Mediterranean
	Proteobacteria Unidentified	Bacteria	0.01	0.02	0.63	Mediterranean
	Rhizobiales Unidentified	Bacteria	0.01	0.03	0.67	Mediterranean
	Wallemia muriae	Fungi	0.01	0.01	0.68	Desert
	Gammaproteobacteria Unidentified	Bacteria	0.01	0.01	0.69	Desert
