# Supplementary material for: Soil Microbiome Influences on Seedling Establishment and Growth of Prosopis chilensis and Prosopis tamarugo from Northern Chile
Source: Plants (Basel). 2022 Oct 14;11(20):2717. doi: 10.3390/plants11202717 (PMC9610084; doi:10.3390/plants11202717)
Supplement: Supplementary file 1 [file plants-11-02717-s001.zip › Supp_material/Table_S5.xlsx]

## Sheet: Table_S5
Soil microbiome influences on seedling establishment and growth of Prosopis chilensis and Prosopis tamarugo from Northern Chile.
Plant and Soil
David Castro1, Christopher Concha2, Cristian Ibáñez2, Fabiola Jamett3 & Vaughan Hurry4*
1 Umeå Plant Science Centre, Department of Forest Genetics and Plant Physiology, Swedish University of Agricultural Sciences, Sweden.
2 Laboratorio de Silvogenómica y Biotecnología, Departamento de Biología, Facultad de Ciencias, Universidad de La Serena, Chile.
3 Laboratorio de Fitoquímica y Productos Naturales, Departamento de Química, Facultad de Ciencias, Universidad de La Serena, Chile.
* Corresponding author: vaughan.hurry@slu.se
p-value	Kingdom	Specie
0.006	Bacteria	Betaproteobacteriales Unidentified
0.004	Bacteria	Actinobacteria Unidentified
0.007	Bacteria	Gammaproteobacteria Unidentified
0.001	Bacteria	Flavobacteriaceae Unidentified
0.004	Bacteria	Bacteria Unidentified
0.004	Bacteria	Alphaproteobacteria Unidentified
0.006	Bacteria	Alphaproteobacteria Unidentified
0.002	Bacteria	Betaproteobacteriales Unidentified
0.001	Bacteria	Bacteria Unidentified
0.006	Bacteria	Oceanospirillales Unidentified
0.001	Fungi	Trichoderma Unidentified
0.001	Bacteria	uncultured Unidentified
0.007	Bacteria	OPB56 Unidentified
0.002	Fungi	Geastrum triplex
0.001	Bacteria	uncultured Unidentified
0.001	Bacteria	Acidobacteriales Unidentified
0.001	Bacteria	Solibacteraceae (Subgroup 3) Unidentified
0.001	Fungi	Hypocreales Unidentified
0.001	Bacteria	Oceanospirillales Unidentified
0.004	Bacteria	Flavobacteriales Unidentified
0.002	Bacteria	Bacteroidia Unidentified
0.004	Bacteria	Alphaproteobacteria Unidentified
0.001	Bacteria	Gammaproteobacteria Unidentified
0.001	Bacteria	Micromonosporaceae Unidentified
0.001	Bacteria	Subgroup 2 Unidentified
0.005	Bacteria	Pedosphaeraceae Unidentified
0.004	Bacteria	Babeliales Unidentified
0.001	Fungi	Trichosporonaceae Unidentified
0.001	Bacteria	Bacteria Unidentified
0.001	Bacteria	Bacteria Unidentified
0.002	Bacteria	Truepera Unidentified
0.001	Bacteria	Pedosphaeraceae Unidentified
0.001	Bacteria	Bacteria Unidentified
0.001	Bacteria	MB-A2-108 Unidentified
0.004	Bacteria	Cyclobacteriaceae Unidentified
0.003	Bacteria	Methylophaga Unidentified
0.003	Fungi	Hypocreales Unidentified
0.001	Bacteria	Deltaproteobacteria Unidentified
0.001	Fungi	Mortierella Unidentified
0.001	Bacteria	Betaproteobacteriales Unidentified
0.004	Bacteria	Alphaproteobacteria Unidentified
0.001	Bacteria	Acidobacteria Unidentified
0.001	Fungi	Ascomycota Unidentified
0.001	Fungi	Cortinarius Unidentified
0.001	Fungi	Ascomycota Unidentified
0.001	Bacteria	Actinobacteria Unidentified
0.001	Bacteria	Lineage IIb Unidentified
0.001	Bacteria	Xanthobacteraceae Unidentified
0.001	Bacteria	Actinobacteria Unidentified
0.001	Fungi	Ascomycota Unidentified
0.001	Fungi	Solicoccozyma terrea
0.003	Bacteria	Betaproteobacteriales Unidentified
0.001	Fungi	Boletales Unidentified
0.001	Bacteria	Rhizobiales Unidentified
0.001	Fungi	Microbotryomycetes Unidentified
0.007	Fungi	Didymosphaeria variabile
0.005	Bacteria	uncultured Unidentified
0.001	Bacteria	Longimicrobiaceae Unidentified
0.001	Fungi	Metarhizium Unidentified
0.001	Fungi	Auxarthron umbrinum
0.001	Bacteria	Deltaproteobacteria Unidentified
0.005	Bacteria	Alphaproteobacteria Unidentified
0.001	Fungi	Fungi Unidentified
0.001	Bacteria	Thermoleophilia Unidentified
0.004	Bacteria	Bacteria Unidentified
0.001	Fungi	Clavicipitaceae Unidentified
0.002	Fungi	Ascomycota Unidentified
0.004	Bacteria	Bacteria Unidentified
0.001	Fungi	Ascomycota Unidentified
0.001	Bacteria	NS9 marine group Unidentified
0.001	Bacteria	Balneolaceae Unidentified
0.004	Bacteria	Marinobacter Unidentified
0.002	Fungi	Scleroderma Unidentified
0.001	Bacteria	Microscillaceae Unidentified
0.001	Fungi	Fungi Unidentified
0.007	Bacteria	uncultured Unidentified
0.007	Bacteria	BD2-11 terrestrial group Unidentified
0.002	Fungi	Myriodontium keratinophilum
0.004	Fungi	Dothideomycetes Unidentified
0.004	Bacteria	Micrococcales Unidentified
0.001	Bacteria	Gaiella Unidentified
0.001	Bacteria	Proteobacteria Unidentified
0.001	Bacteria	Hyphomicrobiaceae Unidentified
0.001	Bacteria	Burkholderiaceae Unidentified
0.002	Bacteria	Proteobacteria Unidentified
0.001	Bacteria	uncultured organism
0.001	Bacteria	Bacteria Unidentified
0.001	Bacteria	Haliangium Unidentified
0.001	Bacteria	Bacteria Unidentified
0.001	Fungi	Ascomycota Unidentified
0.001	Bacteria	Propionibacteriales Unidentified
0.001	Bacteria	Chitinophagaceae Unidentified
0.001	Bacteria	Gammaproteobacteria Unidentified
0.001	Bacteria	Rhodothermaceae Unidentified
0.003	Bacteria	Flavobacteriaceae Unidentified
0.002	Bacteria	Patescibacteria Unidentified
0.006	Bacteria	Bacteria Unidentified
0.001	Bacteria	S0134 terrestrial group Unidentified
0.001	Fungi	Fungi Unidentified
0.001	Bacteria	Rhizobiales Unidentified
0.004	Fungi	Fungi Unidentified
0.001	Bacteria	Flavobacteriaceae Unidentified
0.001	Fungi	Pyronemataceae Unidentified
0.003	Fungi	Thyrostroma compactum
0.001	Bacteria	SM1A02 Unidentified
0.001	Fungi	Mortierella Unidentified
0.001	Bacteria	Bacteria Unidentified
0.001	Fungi	naganishia Unidentified
0.001	Fungi	Onygenales Unidentified
0.001	Fungi	Helotiales Unidentified
0.001	Bacteria	Bacteria Unidentified
0.002	Bacteria	uncultured Unidentified
0.001	Bacteria	Proteobacteria Unidentified
0.001	Bacteria	Bacillales Unidentified
0.003	Bacteria	Deltaproteobacteria Unidentified
0.001	Bacteria	Alphaproteobacteria Unidentified
0.009	Fungi	Fungi Unidentified
0.001	Bacteria	Alphaproteobacteria Unidentified
0.006	Bacteria	Bacteria Unidentified
0.001	Fungi	Venturiaceae Unidentified
0.004	Bacteria	Actinobacteria Unidentified
0.006	Bacteria	Deltaproteobacteria Unidentified
0.004	Bacteria	BIrii41 Unidentified
0.005	Bacteria	Micropepsaceae Unidentified
0.001	Fungi	Sporormiaceae Unidentified
0.002	Fungi	Agaricales Unidentified
0.001	Fungi	Basidiomycota Unidentified
0.001	Bacteria	Ellin6067 Unidentified
0.001	Bacteria	Actinobacteria Unidentified
0.007	Bacteria	Acidobacteria Unidentified
0.001	Bacteria	Gammaproteobacteria Unidentified
0.001	Fungi	Sordariomycetes Unidentified
0.004	Bacteria	Mycobacterium Unidentified
0.001	Bacteria	Bacteroidetes Unidentified
0.001	Bacteria	AD3 Unidentified
0.001	Bacteria	Bacillales Unidentified
0.001	Fungi	Hyaloscyphaceae Unidentified
0.001	Fungi	Herpotrichiellaceae Unidentified
0.001	Bacteria	Acidobacteriaceae (Subgroup 1) Unidentified
0.001	Bacteria	Methyloligellaceae Unidentified
0.001	Bacteria	KF-JG30-B3 Unidentified
0.001	Bacteria	Proteobacteria Unidentified
0.001	Bacteria	Bacteria Unidentified
0.001	Fungi	Ascomycota Unidentified
0.001	Bacteria	Burkholderiaceae Unidentified
0.001	Bacteria	Bacteria Unidentified
0.002	Bacteria	Alphaproteobacteria Unidentified
0.001	Bacteria	Rhodomicrobium Unidentified
0.001	Fungi	Pleosporaceae Unidentified
0.001	Fungi	Mortierella Unidentified
0.003	Bacteria	Flavobacteriaceae Unidentified
0.001	Fungi	Udeniozyma Unidentified
0.001	Fungi	Myrmecridiales Unidentified
0.001	Bacteria	Bacteria Unidentified
0.002	Bacteria	SAR202 clade Unidentified
0.001	Bacteria	Gaiellales Unidentified
0.002	Bacteria	Alphaproteobacteria Unidentified
0.009	Bacteria	Bacteria Unidentified
0.008	Bacteria	Rhodobacteraceae Unidentified
0.002	Fungi	Nectriaceae Unidentified
0.001	Fungi	Nectriaceae Unidentified
0.003	Bacteria	Bacteria Unidentified
0.001	Bacteria	Pirellulaceae Unidentified
0.001	Bacteria	Bacillaceae Unidentified
0.002	Fungi	Chaetosphaeriaceae Unidentified
