# Supplementary material for: Soil Microbiome Influences on Seedling Establishment and Growth of Prosopis chilensis and Prosopis tamarugo from Northern Chile
Source: Plants (Basel). 2022 Oct 14;11(20):2717. doi: 10.3390/plants11202717 (PMC9610084; doi:10.3390/plants11202717)
Supplement: Supplementary file 1 [file plants-11-02717-s001.zip › Supp_material/Table_S6.xlsx]

## Sheet: Table_S5
Soil microbiome influences on seedling establishment and growth of Prosopis chilensis and Prosopis tamarugo from Northern Chile.
Plant and Soil
David Castro1, Christopher Concha2, Cristian Ibáñez2, Fabiola Jamett3 & Vaughan Hurry4*
1 Umeå Plant Science Centre, Department of Forest Genetics and Plant Physiology, Swedish University of Agricultural Sciences, Sweden.
2 Laboratorio de Silvogenómica y Biotecnología, Departamento de Biología, Facultad de Ciencias, Universidad de La Serena, Chile.
3 Laboratorio de Fitoquímica y Productos Naturales, Departamento de Química, Facultad de Ciencias, Universidad de La Serena, Chile.
* Corresponding author: vaughan.hurry@slu.se
	Specie	Cumulative contribution	Contribution	p-value	To
Coastal steppe
	Bacteroidia Unidentified	0.12	0.12	0.01	Prosopis tamarugo
	Proteobacteria Unidentified	0.16	0.04	0.01	Prosopis chilensis
	Gaiellales Unidentified	0.21	0.04	0.03	Prosopis chilensis
	Rhizobiales Unidentified	0.27	0.07	0.01	Prosopis chilensis
	Proteobacteria Unidentified	0.32	0.05	0.02	Prosopis chilensis
	Uncultured Bacteria	0.36	0.04	0.02	Prosopis chilensis
	Deltaproteobacteria Unidentified	0.38	0.02	0.01	Prosopis chilensis
	Chitinophagaceae Unidentified	0.42	0.05	0.01	Prosopis chilensis
	Betaproteobacteriales Unidentified	0.44	0.01	0.01	Prosopis chilensis
	Subgroup 2 Unidentified	0.47	0.03	0.01	Prosopis chilensis
	Flavobacteriaceae Unidentified	0.49	0.02	0.03	Prosopis chilensis
	Babeliales Unidentified	0.5	0.01	0.01	Prosopis tamarugo
	Methylophilaceae Unidentified	0.51	0.01	0.01	Prosopis tamarugo
	Bacteria Unidentified	0.52	0.01	0.01	Prosopis chilensis
	Gammaproteobacteria Unidentified	0.57	0.04	0.02	Prosopis tamarugo
	Bacteria Unidentified	0.59	0.02	0.02	Prosopis chilensis
	Chitinophagaceae Unidentified	0.6	0.01	0.01	Prosopis tamarugo
	Bacteria Unidentified	0.61	0.02	0.01	Prosopis chilensis
	Flavobacteriaceae Unidentified	0.64	0.03	0.02	Prosopis chilensis
	Proteobacteria Unidentified	0.65	0.01	0.01	Prosopis chilensis
	Bacteria Unidentified	0.65	0.01	0.01	Prosopis tamarugo
	Propionibacteriales Unidentified	0.68	0.02	0.01	Prosopis chilensis
Inland steppe
	Alphaproteobacteria Unidentified	0.06	0.06	0.01	Prosopis tamarugo
	Flavobacteriaceae Unidentified	0.1	0.05	0.04	Prosopis chilensis
	Cytophagales Unidentified	0.14	0.04	0.01	Prosopis chilensis
	Gammaproteobacteria Unidentified	0.17	0.03	0.03	Prosopis tamarugo
	Gammaproteobacteria Unidentified	0.28	0.11	0.02	Prosopis chilensis
	Devosiaceae Unidentified	0.3	0.03	0.02	Prosopis tamarugo
	Gammaproteobacteria Unidentified	0.34	0.04	0.04	Prosopis tamarugo
	Rheinheimera Unidentified	0.35	0.01	0.02	Prosopis chilensis
	Flavobacteriales Unidentified	0.38	0.03	0.01	Prosopis chilensis
	Nocardioidaceae Unidentified	0.39	0.01	0.04	Prosopis chilensis
	Gammaproteobacteria Unidentified	0.42	0.03	0.01	Prosopis tamarugo
	Patescibacteria Unidentified	0.47	0.06	0.02	Prosopis chilensis
	0319-6G20 Unidentified	0.48	0.01	0.01	Prosopis chilensis
	Patescibacteria Unidentified	0.52	0.04	0.01	Prosopis chilensis
	Cytophagales Unidentified	0.58	0.07	0.01	Prosopis tamarugo
	uncultured bacterium	0.6	0.01	0.01	Prosopis chilensis
	Bdellovibrio Unidentified	0.6	0	0.01	Prosopis chilensis
	Bacteria Unidentified	0.65	0.05	0.03	Prosopis chilensis
	AKYH767 Unidentified	0.66	0.01	0.05	Prosopis chilensis
	Chlamydiales Unidentified	0.67	0.01	0.05	Prosopis chilensis
	Peredibacter Unidentified	0.67	0	0.02	Prosopis tamarugo
	Actinobacteria Unidentified	0.68	0.01	0.05	Prosopis chilensis
	Methylophaga Unidentified	0.68	0	0.04	Prosopis tamarugo
	NS11-12 marine group Unidentified	0.69	0.01	0.01	Prosopis tamarugo
	Sphingobacteriaceae Unidentified	0.7	0.01	0.01	Prosopis chilensis
Mediterranean
	Streptomyces Unidentified	0.07	0.07	0.05	Prosopis chilensis
	Alphaproteobacteria Unidentified	0.11	0.04	0.01	Prosopis chilensis
	Flavobacteriaceae Unidentified	0.18	0.07	0.05	Prosopis tamarugo
	Betaproteobacteriales Unidentified	0.21	0.02	0.01	Prosopis chilensis
	Actinobacteria Unidentified	0.23	0.02	0.01	Prosopis chilensis
	Patescibacteria Unidentified	0.27	0.04	0.04	Prosopis chilensis
	Actinobacteria Unidentified	0.3	0.03	0.04	Prosopis chilensis
	Gammaproteobacteria Unidentified	0.32	0.02	0.03	Prosopis chilensis
	Actinobacteria Unidentified	0.33	0.01	0.01	Prosopis chilensis
	Haliangium Unidentified	0.37	0.04	0.01	Prosopis chilensis
	Actinobacteria Unidentified	0.45	0.08	0.01	Prosopis chilensis
	Burkholderiaceae Unidentified	0.52	0.07	0.03	Prosopis chilensis
	Alphaproteobacteria Unidentified	0.53	0.01	0.01	Prosopis chilensis
	Patescibacteria Unidentified	0.6	0.07	0.03	Prosopis chilensis
	Reyranella Unidentified	0.65	0.06	0.02	Prosopis tamarugo
	Alphaproteobacteria Unidentified	0.66	0.01	0.01	Prosopis chilensis
	Actinobacteria Unidentified	0.66	0	0.01	Prosopis chilensis
	Bosea Unidentified	0.68	0.01	0.04	Prosopis tamarugo
	Proteobacteria Unidentified	0.69	0.01	0.01	Prosopis chilensis
