# Supplementary material for: Soil Microbiome Influences on Seedling Establishment and Growth of Prosopis chilensis and Prosopis tamarugo from Northern Chile
Source: Plants (Basel). 2022 Oct 14;11(20):2717. doi: 10.3390/plants11202717 (PMC9610084; doi:10.3390/plants11202717)
Supplement: Supplementary file 1 [file plants-11-02717-s001.zip › Supp_material/Table_S7.xlsx]

## Sheet: sim_df_fungi2
Soil microbiome influences on seedling establishment and growth of Prosopis chilensis and Prosopis tamarugo from Northern Chile.
Plant and Soil
David Castro1, Christopher Concha2, Cristian Ibáñez2, Fabiola Jamett3 & Vaughan Hurry4*
1 Umeå Plant Science Centre, Department of Forest Genetics and Plant Physiology, Swedish University of Agricultural Sciences, Sweden.
2 Laboratorio de Silvogenómica y Biotecnología, Departamento de Biología, Facultad de Ciencias, Universidad de La Serena, Chile.
3 Laboratorio de Fitoquímica y Productos Naturales, Departamento de Química, Facultad de Ciencias, Universidad de La Serena, Chile.
* Corresponding author: vaughan.hurry@slu.se
	Cumulative contribution	Contribution	p-value	To	Specie
Coastal steppe
	0.23	0.23	0.01	Prosopis chilensis	Fungi Unidentified
	0.4	0.17	0.01	Prosopis tamarugo	Pleosporaceae Unidentified
	0.51	0.11	0.01	Prosopis tamarugo	Fungi Unidentified
	0.6	0.09	0.01	Prosopis chilensis	Fungi Unidentified
Inland steppe
	0.15	0.15	0.02	Prosopis tamarugo	Pyronemataceae Unidentified
	0.45	0.3	0.05	Prosopis tamarugo	Erysiphe Unidentified
	0.63	0.19	0.01	Prosopis tamarugo	Ascomycota Unidentified
	0.67	0.03	0.05	Prosopis tamarugo	Aureobasidium pullulans
	0.7	0.03	0.01	Prosopis tamarugo	Fungi Unidentified
Mediterranean
	0.16	0.16	0.03	Prosopis chilensis	Fungi Unidentified
	0.38	0.22	0.02	Prosopis tamarugo	Rhizophagus Unidentified
	0.45	0.07	0.01	Prosopis tamarugo	Fungi Unidentified
	0.63	0.17	0.01	Prosopis tamarugo	Nectriaceae Unidentified
