# Supplementary material for: Soil Microbiome Influences on Seedling Establishment and Growth of Prosopis chilensis and Prosopis tamarugo from Northern Chile
Source: Plants (Basel). 2022 Oct 14;11(20):2717. doi: 10.3390/plants11202717 (PMC9610084; doi:10.3390/plants11202717)
Supplement: Supplementary file 1 [file plants-11-02717-s001.zip › Supp_material/Table_S1.xlsx]

## Sheet: Sheet1
Soil microbiome influences on seedling establishment and growth of Prosopis chilensis and Prosopis tamarugo from Northern Chile.
Plant and Soil
David Castro1, Christopher Concha2, Cristian Ibáñez2, Fabiola Jamett3 & Vaughan Hurry4*
1 Umeå Plant Science Centre, Department of Forest Genetics and Plant Physiology, Swedish University of Agricultural Sciences, Sweden.
2 Laboratorio de Silvogenómica y Biotecnología, Departamento de Biología, Facultad de Ciencias, Universidad de La Serena, Chile.
3 Laboratorio de Fitoquímica y Productos Naturales, Departamento de Química, Facultad de Ciencias, Universidad de La Serena, Chile.
* Corresponding author: vaughan.hurry@slu.se
Measurement	Dry soil	Method	Reference	Equipment
Organic Matter	2g	Chromic acid formation colorimetry	1; method 7.1	Molecular Absorption Spectroscopy (Thermoscientific Genesys 50 UV-VIS)
Total Phosphates	2,5g	Olsen's method	1; method 6.1	Molecular Absorption Spectroscopy (Thermoscientific Genesys 50 UV-VIS)
Boron	20g	Colorimetric Method with Azomethine-H	1; method 11.1	Molecular Absorption Spectroscopy (Thermoscientific Genesys 50 UV-VIS)
Cupper	10g	Extraction with Mehlich I solution	5	Molecular Absorption Spectroscopy (Thermoscientific Genesys 50 UV-VIS)
Iron	10g	Extraction with Mehlich I solution	5	Molecular Absorption Spectroscopy (Thermoscientific Genesys 50 UV-VIS)
Manganese	10g	Extraction with Mehlich I solution	5	Molecular Absorption Spectroscopy (Thermoscientific Genesys 50 UV-VIS)
Zinc	10g	Extraction with Mehlich I solution	5	Molecular Absorption Spectroscopy (Thermoscientific Genesys 50 UV-VIS)
Lead	10g	Extraction with Mehlich III solution	3	Molecular Absorption Spectroscopy (Thermoscientific Genesys 50 UV-VIS)
Total Sulphates	20g	Turbidimetric method with barium chloride	1; method 8.1	Molecular Absorption Spectroscopy (Thermoscientific Genesys 50 UV-VIS)
Total Carbonates	1,5g	Back titration with hydrochloric acid and titration with phenolphthalein as indicator	4
Chloride	10g	Colorimetric method with mercury thiocyanate	2	Molecular Absorption Spectroscopy (Thermoscientific Genesys 50 UV-VIS)
Calcium	5g	Atomic mission spectroscopy; using Lanthanum as Ionization Suppressant	1; method 4.2	Atomic emission spectroscopy (Varian SpectrAA220)
Magnesium	5g	Atomic mission spectroscopy; using Lanthanum as Ionization Suppressant	1; method 4.2	Atomic emission spectroscopy (Varian SpectrAA220)
Sodium	5g	Atomic mission spectroscopy; using Lanthanum as Ionization Suppressant	1; method 4.2	Atomic emission spectroscopy (Varian SpectrAA220)
Potassium	5g	Atomic mission spectroscopy; using Lanthanum as Ionization Suppressant	1; method 4.2	Atomic emission spectroscopy (Varian SpectrAA220)
Lithium	5g	Atomic mission spectroscopy; using Potassium as Ionization Suppressant	1; method 4.2	Atomic emission spectroscopy (Varian SpectrAA220)
1	Sadzawka. et al. (2006). Métodos de Análisis de Recomendados Para los Suelos de Chile. revisión 2006. Instituto de Investigaciones Agropecuarias. Centro Regional de Investigación La Platina, Santiago de Chile. Serie Actas INIA N°34
2	Brown, J.R. (Ed) (1998). Recommended Chemical Soil Test Procedures for the North Central Region. Agricultural Experiment Stations of Illinois, Indiana, Iowa, Kansas, Michigan, Minnesota, Missouri, Nebraska, North Dakota, Ohio, Pennsylvania, South Dakota and Wisconsin, and the U.S. Department of Agriculture cooperating. Chapter 11, Chlorides, pag. 49-50.
3	Minca, K. K., Basta, N. T., & Scheckel, K. G. (2013). Using the Mehlich‐3 Soil Test as an Inexpensive Screening Tool to Estimate Total and Bioaccessible Lead in Urban Soils. Journal of Environmental Quality, 42(5), 1518–1526. https://doi.org/10.2134/jeq2012.0450
4	FAO (2021). Procedimiento operativo estándar para el análisis de carbonato de calcio equivalente en suelo, Método de titulación. Roma
5	McKean, Sheila (1993). Manual de análisis de suelos y tejido vegetal, una guía teórica y práctica de metodologías. Método 8, determinación de los micronutrientes en suelo. Pág. 43-44.
